# Supplementary material for: Initial data release of regular blood drip stain created by varying fall height, angle of impact and source dimension
Source: Data Brief. 2016 Jul 6;8:1194–205. doi: 10.1016/j.dib.2016.07.003 (PMC4979045; doi:10.1016/j.dib.2016.07.003)
Supplement: Supplementary file 2 — Supplementary material [file mmc2.zip]

Archive with 134 entries (128 files):
- Bloodstain_dataset/Dataset Specifications.docx
- Bloodstain_dataset/Dataset_Map.xlsx
- Bloodstain_dataset/Fresh/
- Bloodstain_dataset/Fresh/DSCN0723.jpg
- Bloodstain_dataset/Fresh/DSCN0761.jpg
- Bloodstain_dataset/Fresh/DSCN0789.jpg
- Bloodstain_dataset/Fresh/DSCN0814.jpg
- Bloodstain_dataset/Fresh/DSCN0831.jpg
- Bloodstain_dataset/Fresh/DSCN0855.jpg
- Bloodstain_dataset/Fresh/DSCN0877.jpg
- Bloodstain_dataset/Fresh/DSCN0900.jpg
- Bloodstain_dataset/Fresh/DSCN0926.jpg
- Bloodstain_dataset/Fresh/DSCN0953.jpg
- Bloodstain_dataset/Fresh/DSCN0975.jpg
- Bloodstain_dataset/Fresh/DSCN0998.jpg
- Bloodstain_dataset/Fresh/DSCN1014.jpg
- Bloodstain_dataset/Fresh/DSCN1036.jpg
- Bloodstain_dataset/Fresh/DSCN1058.jpg
- Bloodstain_dataset/Fresh/DSCN1081.jpg
- Bloodstain_dataset/Fresh/DSCN1100.jpg
- Bloodstain_dataset/Fresh/DSCN1157.jpg
- Bloodstain_dataset/Heparin/
- Bloodstain_dataset/Heparin/DSCN0724.jpg
- Bloodstain_dataset/Heparin/DSCN0728.jpg
- Bloodstain_dataset/Heparin/DSCN0730.jpg
- Bloodstain_dataset/Heparin/DSCN0731.jpg
- Bloodstain_dataset/Heparin/DSCN0733.jpg
- Bloodstain_dataset/Heparin/DSCN0746.jpg
- Bloodstain_dataset/Heparin/DSCN0749.jpg
- Bloodstain_dataset/Heparin/DSCN0752.jpg
- Bloodstain_dataset/Heparin/DSCN0754.jpg
- Bloodstain_dataset/Heparin/DSCN0758.jpg
- Bloodstain_dataset/Heparin/DSCN0906.jpg
- Bloodstain_dataset/Heparin/DSCN0908.jpg
- Bloodstain_dataset/Heparin/DSCN0911.jpg
- Bloodstain_dataset/Heparin/DSCN0915.jpg
- Bloodstain_dataset/Heparin/DSCN0919.jpg
- Bloodstain_dataset/Heparin/DSCN1000.jpg
- Bloodstain_dataset/Heparin/DSCN1003.jpg
- Bloodstain_dataset/Heparin/DSCN1007.jpg
- Bloodstain_dataset/Heparin/DSCN1009.jpg
- Bloodstain_dataset/Heparin/DSCN1011.jpg
- Bloodstain_dataset/Heparin/DSCN1019.jpg
- Bloodstain_dataset/Heparin/DSCN1023.jpg
- Bloodstain_dataset/Heparin/DSCN1026.jpg
- Bloodstain_dataset/Heparin/DSCN1029.jpg
- Bloodstain_dataset/Heparin/DSCN1034.jpg
- Bloodstain_dataset/Heparin/DSCN1039.jpg
- Bloodstain_dataset/Heparin/DSCN1044.jpg
- Bloodstain_dataset/Heparin/DSCN1048.jpg
- Bloodstain_dataset/Heparin/DSCN1052.jpg
- Bloodstain_dataset/Heparin/DSCN1056.jpg
- Bloodstain_dataset/Heparin/DSCN1061.jpg
- Bloodstain_dataset/Heparin/DSCN1067.jpg
- Bloodstain_dataset/Heparin/DSCN1069.jpg
- Bloodstain_dataset/Heparin/DSCN1074.jpg
- Bloodstain_dataset/Heparin/DSCN1076.jpg
- Bloodstain_dataset/Heparin/DSCN1084.jpg
- Bloodstain_dataset/Heparin/DSCN1087.jpg
- Bloodstain_dataset/Heparin/DSCN1091.jpg
- Bloodstain_dataset/Heparin/DSCN1094.jpg
- Bloodstain_dataset/Heparin/DSCN1097.jpg
- Bloodstain_dataset/Heparin/DSCN1102.jpg
- Bloodstain_dataset/Heparin/DSCN1110.jpg
- Bloodstain_dataset/Heparin/DSCN1113.jpg
- Bloodstain_dataset/Heparin/DSCN1116.jpg
- Bloodstain_dataset/Heparin/DSCN1121.jpg
- Bloodstain_dataset/Subcutaneous/
- Bloodstain_dataset/Subcutaneous/Syringe With Needle/
- Bloodstain_dataset/Subcutaneous/Syringe With Needle/DSCN0767.jpg
- Bloodstain_dataset/Subcutaneous/Syringe With Needle/DSCN0793.jpg
- Bloodstain_dataset/Subcutaneous/Syringe With Needle/DSCN0816.jpg
- Bloodstain_dataset/Subcutaneous/Syringe With Needle/DSCN0836.jpg
- Bloodstain_dataset/Subcutaneous/Syringe With Needle/DSCN0858.jpg
- Bloodstain_dataset/Subcutaneous/Syringe With Needle/DSCN0880.jpg
- Bloodstain_dataset/Subcutaneous/Syringe With Needle/DSCN0934.jpg
- Bloodstain_dataset/Subcutaneous/Syringe With Needle/DSCN0957.jpg
- Bloodstain_dataset/Subcutaneous/Syringe With Needle/DSCN0977.jpg
- Bloodstain_dataset/Subcutaneous/Syringe Without Needle/
- Bloodstain_dataset/Subcutaneous/Syringe Without Needle/DSCN1125.jpg
- Bloodstain_dataset/Subcutaneous/Syringe Without Needle/DSCN1129.jpg
- Bloodstain_dataset/Subcutaneous/Syringe Without Needle/DSCN1132.jpg
- Bloodstain_dataset/Subcutaneous/Syringe Without Needle/DSCN1137.jpg
- Bloodstain_dataset/Subcutaneous/Syringe Without Needle/DSCN1140.jpg
- Bloodstain_dataset/Subcutaneous/Syringe Without Needle/DSCN1144.jpg
- Bloodstain_dataset/Subcutaneous/Syringe Without Needle/DSCN1146.jpg
- Bloodstain_dataset/Subcutaneous/Syringe Without Needle/DSCN1148.jpg
- Bloodstain_dataset/Subcutaneous/Syringe Without Needle/DSCN1151.jpg
- Bloodstain_dataset/Warfarin/
- Bloodstain_dataset/Warfarin/DSCN0767.jpg
- Bloodstain_dataset/Warfarin/DSCN0770.jpg
- Bloodstain_dataset/Warfarin/DSCN0773.jpg
- Bloodstain_dataset/Warfarin/DSCN0777.jpg
- Bloodstain_dataset/Warfarin/DSCN0786.jpg
- Bloodstain_dataset/Warfarin/DSCN0793.jpg
- Bloodstain_dataset/Warfarin/DSCN0798.jpg
- Bloodstain_dataset/Warfarin/DSCN0802.jpg
- Bloodstain_dataset/Warfarin/DSCN0807.jpg
- Bloodstain_dataset/Warfarin/DSCN0811.jpg
- Bloodstain_dataset/Warfarin/DSCN0816.jpg
- Bloodstain_dataset/Warfarin/DSCN0818.jpg
- Bloodstain_dataset/Warfarin/DSCN0823.jpg
- Bloodstain_dataset/Warfarin/DSCN0824.jpg
- Bloodstain_dataset/Warfarin/DSCN0827.jpg
- Bloodstain_dataset/Warfarin/DSCN0836.jpg
- Bloodstain_dataset/Warfarin/DSCN0841.jpg
- Bloodstain_dataset/Warfarin/DSCN0844.jpg
- Bloodstain_dataset/Warfarin/DSCN0849.jpg
- Bloodstain_dataset/Warfarin/DSCN0853.jpg
- Bloodstain_dataset/Warfarin/DSCN0858.jpg
- Bloodstain_dataset/Warfarin/DSCN0862.jpg
- Bloodstain_dataset/Warfarin/DSCN0866.jpg
- Bloodstain_dataset/Warfarin/DSCN0869.jpg
- Bloodstain_dataset/Warfarin/DSCN0874.jpg
- Bloodstain_dataset/Warfarin/DSCN0880.jpg
- Bloodstain_dataset/Warfarin/DSCN0884.jpg
- Bloodstain_dataset/Warfarin/DSCN0888.jpg
- Bloodstain_dataset/Warfarin/DSCN0891.jpg
- Bloodstain_dataset/Warfarin/DSCN0896.jpg
- Bloodstain_dataset/Warfarin/DSCN0934.jpg
- Bloodstain_dataset/Warfarin/DSCN0936.jpg
- Bloodstain_dataset/Warfarin/DSCN0942.jpg
- Bloodstain_dataset/Warfarin/DSCN0945.jpg
- Bloodstain_dataset/Warfarin/DSCN0950.jpg
- Bloodstain_dataset/Warfarin/DSCN0957.jpg
- Bloodstain_dataset/Warfarin/DSCN0961.jpg
- Bloodstain_dataset/Warfarin/DSCN0966.jpg
- Bloodstain_dataset/Warfarin/DSCN0969.jpg
- Bloodstain_dataset/Warfarin/DSCN0972.jpg
- Bloodstain_dataset/Warfarin/DSCN0977.jpg
- Bloodstain_dataset/Warfarin/DSCN0983.jpg
- Bloodstain_dataset/Warfarin/DSCN0987.jpg
- Bloodstain_dataset/Warfarin/DSCN0991.jpg
- Bloodstain_dataset/Warfarin/DSCN0993.jpg
