# Supplementary material for: Initial data release of regular blood drip stain created by varying fall height, angle of impact and source dimension
Source: Data Brief. 2016 Jul 6;8:1194–205. doi: 10.1016/j.dib.2016.07.003 (PMC4979045; doi:10.1016/j.dib.2016.07.003)
Supplement: Supplementary file 2 — Supplementary material [file mmc2.zip › Bloodstain_dataset/Dataset_Map.xlsx]

## Sheet: Sheet1
Sheet 1
BLOOD TYPE	DOSAGE	LENGTH(cm)	BREADTH(cm)	ANGLE OF IMPACT(AOI)(degree)	FALL HEIGHT(cm)	CALCULATED AOI(degree)	TOTAL NUMBER OF SPINES	IMAGE ID
Fresh	Pure	1	0.4	30	20	23.58	2	DSCN0877
Warfarin	Pure+2	0.9	0.4	30	20	26.39	2	DSCN0880
Warfarin	Pure+4	0.9	0.45	30	20	30	2	DSCN0884
Warfarin	Pure+6	0.8	0.4	30	20	30	1	DSCN0888
Warfarin	Pure+8	0.9	0.5	30	20	33.75	1	DSCN0891
Warfarin	Pure+10	0.8	0.4	30	20	30	1	DSCN0896
Fresh	Pure	1	0.5	30	40	30	1	DSCN0855
Warfarin	Pure+2	1	0.5	30	40	30	2	DSCN0858
Warfarin	Pure+4	1	0.5	30	40	30	2	DSCN0862
Warfarin	Pure+6	1	0.5	30	40	30	1	DSCN0866
Warfarin	Pure+8	1	0.5	30	40	30	1	DSCN0869
Warfarin	Pure+10	1.1	0.55	30	40	30	2	DSCN0874
Fresh	Pure	1.3	0.6	30	60	27.49	2	DSCN0831
Warfarin	Pure+2	1.2	0.6	30	60	30	2	DSCN0836
Warfarin	Pure+4	1.2	0.6	30	60	30	1	DSCN0841
Warfarin	Pure+6	1.1	0.55	30	60	30	1	DSCN0845
Warfarin	Pure+8	0.9	0.5	30	60	33.75	13	DSCN0849
Warfarin	Pure+10	1.2	0.6	30	60	30	2	DSCN0853
Fresh	Pure	0.7	0.6	60	20	59	1	DSCN0814
Warfarin	Pure+2	0.7	0.6	60	20	59	0	DSCN0816
Warfarin	Pure+4	0.6	0.5	60	20	56.44	0	DSCN0818
Warfarin	Pure+6	0.7	0.6	60	20	59	0	DSCN0823
Warfarin	Pure+8	0.7	0.6	60	20	59	0	DSCN0824
Warfarin	Pure+10	0.7	0.6	60	20	59	0	DSCN0827
Fresh	Pure	0.8	0.7	60	40	61.04	3	DSCN0789
Warfarin	Pure+2	0.7	0.6	60	40	59	4	DSCN0793
Warfarin	Pure+4	0.8	0.7	60	40	61.04	5	DSCN0798
Warfarin	Pure+6	0.7	0.6	60	40	59	6	DSCN0802
Warfarin	Pure+8	0.8	0.7	60	40	61.04	6	DSCN0807
Warfarin	Pure+10	0.8	0.7	60	40	61.04	8	DSCN0811
Fresh	Pure	0.8	0.7	60	60	61.04	10	DSCN0761
Warfarin	Pure+2	0.8	0.7	60	60	61.04	10	DSCN0767
Warfarin	Pure+4	0.8	0.7	60	60	61.04	10	DSCN0770
Warfarin	Pure+6	0.75	0.6	60	60	53.13	13	DSCN0773
Warfarin	Pure+8	0.8	0.7	60	60	61.04	14	DSCN0777
Warfarin	Pure+10	0.8	0.7	60	60	61.04	14	DSCN0786
Fresh	Pure	0.6	0.6	90	20	90	0	DSCN0926
Warfarin	Pure+2	0.6	0.6	90	20	90	2	DSCN0934
Warfarin	Pure+4	0.6	0.6	90	20	90	7	DSCN0936
Warfarin	Pure+6	0.6	0.6	90	20	90	5	DSCN0942
Warfarin	Pure+8	0.6	0.6	90	20	90	9	DSCN0945
Warfarin	Pure+10	0.6	0.6	90	20	90	13	DSCN0950
Fresh	Pure	0.7	0.7	90	40	90	17	DSCN0900
Warfarin	Pure+2	0.6	0.6	90	40	90	16	DSCN0977
Warfarin	Pure+4	0.7	0.7	90	40	90	15	DSCN0983
Warfarin	Pure+6	0.7	0.7	90	40	90	19	DSCN0987
Warfarin	Pure+8	0.7	0.7	90	40	90	17	DSCN0991
Warfarin	Pure+10	0.7	0.7	90	40	90	19	DSCN0993
Fresh	Pure	0.8	0.8	90	60	90	27	DSCN0953
Warfarin	Pure+2	0.8	0.8	90	60	90	22	DSCN0957
Warfarin	Pure+4	0.79	0.79	90	60	90	22	DSCN0961
Warfarin	Pure+6	0.8	0.8	90	60	90	23	DSCN0966
Warfarin	Pure+8	0.8	0.8	90	60	90	24	DSCN0969
Warfarin	Pure+10	0.8	0.8	90	60	90	23	DSCN0972
Fresh	Pure	0.8	0.4	30	20	30	1	DSCN0998
Heparin	Pure+2	0.8	0.4	30	20	30	1	DSCN1000
Heparin	Pure+4	0.8	0.38	30	20	28.36	1	DSCN1003
Heparin	Pure+6	0.8	0.4	30	20	30	1	DSCN1007
Heparin	Pure+8	0.9	0.45	30	20	30	1	DSCN1009
Heparin	Pure+10	0.9	0.4	30	20	26.39	1	DSCN1011
Fresh	Pure	1	0.5	30	40	30	1	DSCN1014
Heparin	Pure+2	1.1	0.5	30	40	27.04	2	DSCN1019
Heparin	Pure+4	1	0.5	30	40	30	1	DSCN1023
Heparin	Pure+6	1	0.5	30	40	30	2	DSCN1026
Heparin	Pure+8	1.1	0.5	30	40	27.04	1	DSCN1029
Heparin	Pure+10	1.1	0.5	30	40	27.04	2	DSCN1034
Fresh	Pure	1.1	0.55	30	60	30	1	DSCN1036
Heparin	Pure+2	1.2	0.6	30	60	30	1	DSCN1039
Heparin	Pure+4	1.2	0.5	30	60	24.62	2	DSCN1044
Heparin	Pure+6	1.1	0.52	30	60	28.21	2	DSCN1048
Heparin	Pure+8	1.3	0.6	30	60	27.49	2	DSCN1052
Heparin	Pure+10	1.3	0.65	30	60	30	1	DSCN1056
Fresh	Pure	0.62	0.5	60	20	53.75	1	DSCN1058
Heparin	Pure+2	0.65	0.5	60	20	50.28	0	DSCN1061
Heparin	Pure+4	0.7	0.52	60	20	47.98	0	DSCN1067
Heparin	Pure+6	0.7	0.5	60	20	45.58	1	DSCN1069
Heparin	Pure+8	0.7	0.52	60	20	47.98	0	DSCN1074
Heparin	Pure+10	0.7	0.52	60	20	47.98	2	DSCN1076
Fresh	Pure	0.6	0.52	60	40	60.07	5	DSCN1081
Heparin	Pure+2	0.8	0.6	60	40	48.59	3	DSCN1084
Heparin	Pure+4	0.7	0.6	60	40	59	3	DSCN1087
Heparin	Pure+6	0.7	0.6	60	40	59	4	DSCN1091
Heparin	Pure+8	0.8	0.65	60	40	54.34	1	DSCN1094
Heparin	Pure+10	0.8	0.65	60	40	54.34	3	DSCN1097
Fresh	Pure	0.7	0.6	60	60	59	5	DSCN1100
Heparin	Pure+2	0.8	0.7	60	60	61.04	7	DSCN1102
Heparin	Pure+4	0.8	0.65	60	60	54.34	5	DSCN1110
Heparin	Pure+6	0.8	0.7	60	60	61.04	6	DSCN1113
Heparin	Pure+8	0.8	0.7	60	60	61.04	7	DSCN1116
Heparin	Pure+10	0.8	0.65	60	60	54.34	8	DSCN1121
Fresh	Pure	0.6	0.6	90	20	90	0	DSCN1154
Heparin	Pure+2	0.6	0.6	90	20	90	0	DSCN0746
Heparin	Pure+4	0.6	0.6	90	20	90	0	DSCN0749
Heparin	Pure+6	0.6	0.6	90	20	90	0	DSCN0752
Heparin	Pure+8	0.6	0.6	90	20	90	0	DSCN0754
Heparin	Pure+10	0.6	0.6	90	20	90	0	DSCN0758
Fresh	Pure	0.7	0.7	90	40	90	17	DSCN0975
Heparin	Pure+2	0.7	0.7	90	40	90	15	DSCN0906
Heparin	Pure+4	0.69	0.69	90	40	90	14	DSCN0908
Heparin	Pure+6	0.7	0.7	90	40	90	10	DSCN0911
Heparin	Pure+8	0.69	0.69	90	40	90	16	DSCN0915
Heparin	Pure+10	0.7	0.7	90	40	90	16	DSCN0919
Fresh	Pure	0.6	0.6	90	60	90	18	DSCN0723
Heparin	Pure+2	0.7	0.7	90	60	90	19	DSCN0724
Heparin	Pure+4	0.7	0.7	90	60	90	20	DSCN0728
Heparin	Pure+6	0.7	0.7	90	60	90	20	DSCN0730
Heparin	Pure+8	0.7	0.7	90	60	90	19	DSCN0731
Heparin	Pure+10	0.7	0.7	90	60	90	20	DSCN0733
ERRONEOUS DATAPOINT
Heparin	Pure+2	2.5	2.5	90	20	90	0	DSCN0746
Heparin	Pure+2	3	3	90	40	90	15	DSCN0906
Heparin	Pure+2	3	3	90	60	90	19	DSCN0724

## Sheet: Sheet2
	Sheet 2
SYRINGE TYPE	DOSAGE	FALL HEIGHT(cm)	ANGLE OF IMPACT(AOI)(degree)	LENGTH(cm)	BREADTH(cm)	TOTAL NUMBER OF SPINES	CALCULATED AOI(degree)	IMAGE ID
SSW/oN	Pure +2	20	30	2	0.9	1	26.74	DSCN1132
SSW/oN	Pure +2	40	30	1.8	0.8	1	26.39	DSCN1151
SSW/oN	Pure +2	60	30	1.8	0.9	5	30	DSCN1144
SSW/oN	Pure +2	20	60	1	0.8	4	53.13	DSCN1129
SSW/oN	Pure +2	40	60	1.3	1.1	19	57.8	DSCN1148
SSW/oN	Pure +2	60	60	1.4	1.1	20	51.79	DSCN1142
SSW/oN	Pure +2	20	90	1.1	1.1	17	90	DSCN1125
SSW/oN	Pure +2	40	90	1.1	1.1	24	90	DSCN1146
SSW/oN	Pure +2	60	90	1.3	1.3	30	90	DSCN1137
SSWN	Pure +2	20	30	0.9	0.4	2	26.39	DSCN0880
SSWN	Pure +2	40	30	1	0.5	2	30	DSCN0858
SSWN	Pure +2	60	30	1.2	0.6	2	30	DSCN0836
SSWN	Pure +2	20	60	0.7	0.6	0	59	DSCN0816
SSWN	Pure +2	40	60	0.7	0.6	4	59	DSCN0793
SSWN	Pure +2	60	60	0.8	0.7	10	61.04	DSCN0767
SSWN	Pure +2	20	90	0.6	0.6	2	90	DSCN0934
SSWN	Pure +2	40	90	0.6	0.6	16	90	DSCN0977
SSWN	Pure +2	60	90	0.8	0.8	22	90	DSCN0957
SSW/oN	Pure +2	20	30	1.9	0.9	1	28.27
SSW/oN	Pure +2	40	30	1.75	0.9	1	30.95
SSW/oN	Pure +2	60	30	1.8	0.9	6	30
SSW/oN	Pure +2	20	60	1.2	0.9	7	48.59
SSW/oN	Pure +2	40	60	1.2	1.1	16	66.44
SSW/oN	Pure +2	60	60	1.4	1.3	22	68.21
SSW/oN	Pure +2	20	90	1.2	1.2	19	90
SSW/oN	Pure +2	40	90	1.1	1.1	23	90
SSW/oN	Pure +2	60	90	1.3	1.3	32	90
SSWN	Pure +2	20	30	0.9	0.5	3	33.75
SSWN	Pure +2	40	30	1	0.5	4	30
SSWN	Pure +2	60	30	1.2	0.6	4	30
SSWN	Pure +2	20	60	0.7	0.6	0	59
SSWN	Pure +2	40	60	0.75	0.6	4	53.13
SSWN	Pure +2	60	60	0.8	0.7	10	61.04
SSWN	Pure +2	20	90	0.6	0.6	5	90
SSWN	Pure +2	40	90	0.7	0.7	18	90
SSWN	Pure +2	60	90	0.8	0.8	23	90
SSW/oN	Pure +2	20	30	1.7	0.8	1	28.07
SSW/oN	Pure +2	40	30	1.8	0.9	2	30
SSW/oN	Pure +2	60	30	1.8	0.9	6	30
SSW/oN	Pure +2	20	60	1.2	1	9	56.44
SSW/oN	Pure +2	40	60	1.2	1.1	17	66.44
SSW/oN	Pure +2	60	60	1.4	1.3	20	68.21
SSW/oN	Pure +2	20	90	1.2	1.2	19	90
SSW/oN	Pure +2	40	90	1.1	1.1	23	90
SSW/oN	Pure +2	60	90	1.3	1.3	29	90
SSWN	Pure +2	20	30	0.8	0.5	3	38.68
SSWN	Pure +2	40	30	1.1	0.5	4	27.04
SSWN	Pure +2	60	30	1.2	0.6	6	30
SSWN	Pure +2	20	60	0.7	0.6	1	59
SSWN	Pure +2	40	60	0.75	0.6	4	53.13
SSWN	Pure +2	60	60	0.8	0.7	12	61.04
SSWN	Pure +2	20	90	0.6	0.6	6	90
SSWN	Pure +2	40	90	0.7	0.7	18	90
SSWN	Pure +2	60	90	0.8	0.8	22	90
SSW/oN	Pure +2	20	30	1.7	0.8	1	28.07
SSW/oN	Pure +2	40	30	1.8	0.9	2	30
SSW/oN	Pure +2	60	30	1.8	0.9	7	30
SSW/oN	Pure +2	20	60	1.2	1.1	10	66.44
SSW/oN	Pure +2	40	60	1.2	1.1	17	66.44
SSW/oN	Pure +2	60	60	1.4	1.3	20	68.21
SSW/oN	Pure +2	20	90	1.2	1.2	19	90
SSW/oN	Pure +2	40	90	1.1	1.1	23	90
SSW/oN	Pure +2	60	90	1.3	1.3	30	90
SSWN	Pure +2	20	30	0.8	0.4	3	30
SSWN	Pure +2	40	30	1.1	0.5	4	27.04
SSWN	Pure +2	60	30	1.2	0.6	6	30
SSWN	Pure +2	20	60	0.7	0.6	1	59
SSWN	Pure +2	40	60	0.75	0.6	4	53.13
SSWN	Pure +2	60	60	0.8	0.7	12	61.04
SSWN	Pure +2	20	90	0.6	0.6	6	90
SSWN	Pure +2	40	90	0.7	0.7	18	90
SSWN	Pure +2	60	90	0.8	0.8	22	90
SSW/oN	Pure +2	20	30	1.9	0.95	1	30
SSW/oN	Pure +2	40	30	1.8	0.85	2	28.18
SSW/oN	Pure +2	60	30	1.8	0.9	5	30
SSW/oN	Pure +2	20	60	1	0.8	4	53.13
SSW/oN	Pure +2	40	60	1.3	1.1	19	57.8
SSW/oN	Pure +2	60	60	1.4	1.1	20	51.79
SSW/oN	Pure +2	20	90	1.1	1.1	17	90
SSW/oN	Pure +2	40	90	1.1	1.1	24	90
SSW/oN	Pure +2	60	90	1.3	1.3	30	90
SSWN	Pure +2	20	30	0.9	0.4	2	26.39
SSWN	Pure +2	40	30	1	0.5	2	30
SSWN	Pure +2	60	30	1.2	0.6	2	30
SSWN	Pure +2	20	60	0.7	0.6	0	59
SSWN	Pure +2	40	60	0.7	0.6	4	59
SSWN	Pure +2	60	60	0.8	0.7	10	61.04
SSWN	Pure +2	20	90	0.6	0.6	2	90
SSWN	Pure +2	40	90	0.6	0.6	16	90
SSWN	Pure +2	60	90	0.8	0.8	22	90
SSW/oN	Pure +2	20	30	2	0.95	1	28.36
SSW/oN	Pure +2	40	30	1.8	0.8	1	26.39
SSW/oN	Pure +2	60	30	1.8	0.9	5	30
SSW/oN	Pure +2	20	60	1	0.8	4	53.13
SSW/oN	Pure +2	40	60	1.3	1.1	19	57.8
SSW/oN	Pure +2	60	60	1.4	1.1	20	51.79
SSW/oN	Pure +2	20	90	1.1	1.1	17	90
SSW/oN	Pure +2	40	90	1.1	1.1	24	90
SSW/oN	Pure +2	60	90	1.3	1.3	30	90
SSWN	Pure +2	20	30	0.9	0.4	2	26.39
SSWN	Pure +2	40	30	1	0.5	2	30
SSWN	Pure +2	60	30	1.2	0.6	2	30
SSWN	Pure +2	20	60	0.7	0.6	0	59
SSWN	Pure +2	40	60	0.7	0.6	4	59
SSWN	Pure +2	60	60	0.8	0.7	10	61.04
SSWN	Pure +2	20	90	0.6	0.6	2	90
SSWN	Pure +2	40	90	0.6	0.6	16	90
SSWN	Pure +2	60	90	0.8	0.8	22	90
SSW/oN	Pure +2	20	30	1.95	0.97	1	29.83
SSW/oN	Pure +2	40	30	1.8	0.85	1	28.18
SSW/oN	Pure +2	60	30	1.8	0.9	6	30
SSW/oN	Pure +2	20	60	1	0.9	4	64.16
SSW/oN	Pure +2	40	60	1.3	1.2	17	67.38
SSW/oN	Pure +2	60	60	1.4	1.3	20	68.21
SSW/oN	Pure +2	20	90	1.1	1.1	16	90
SSW/oN	Pure +2	40	90	1.1	1.1	25	90
SSW/oN	Pure +2	60	90	1.3	1.3	31	90
SSWN	Pure +2	20	30	0.9	0.45	1	30
SSWN	Pure +2	40	30	1	0.5	2	30
SSWN	Pure +2	60	30	1.2	0.6	3	30
SSWN	Pure +2	20	60	0.7	0.6	0	59
SSWN	Pure +2	40	60	0.7	0.6	4	59
SSWN	Pure +2	60	60	0.8	0.7	10	61.04
SSWN	Pure +2	20	90	0.6	0.6	2	90
SSWN	Pure +2	40	90	0.6	0.6	16	90
SSWN	Pure +2	60	90	0.8	0.8	22	90
SSW/oN	Pure +2	20	30	1.95	0.97	1	29.83
SSW/oN	Pure +2	40	30	1.8	0.85	1	28.18
SSW/oN	Pure +2	60	30	1.8	0.9	6	30
SSW/oN	Pure +2	20	60	1	0.9	4	64.16
SSW/oN	Pure +2	40	60	1.3	1.2	17	67.38
SSW/oN	Pure +2	60	60	1.4	1.3	20	68.21
SSW/oN	Pure +2	20	90	1.1	1.1	16	90
SSW/oN	Pure +2	40	90	1.1	1.1	25	90
SSW/oN	Pure +2	60	90	1.3	1.3	31	90
SSWN	Pure +2	20	30	0.9	0.45	1	30
SSWN	Pure +2	40	30	1	0.5	2	30
SSWN	Pure +2	60	30	1.2	0.6	3	30
SSWN	Pure +2	20	60	0.7	0.6	0	59
SSWN	Pure +2	40	60	0.7	0.6	4	59
SSWN	Pure +2	60	60	0.8	0.7	10	61.04
SSWN	Pure +2	20	90	0.6	0.6	2	90
SSWN	Pure +2	40	90	0.6	0.6	16	90
SSWN	Pure +2	60	90	0.8	0.8	22	90
SSW/oN	Pure +2	20	30	1.9	0.9	1	28.27
SSW/oN	Pure +2	40	30	1.75	0.9	1	30.95
SSW/oN	Pure +2	60	30	1.8	0.9	6	30
SSW/oN	Pure +2	20	60	1.2	0.9	7	48.59
SSW/oN	Pure +2	40	60	1.2	1.1	16	66.44
SSW/oN	Pure +2	60	60	1.4	1.3	22	68.21
SSW/oN	Pure +2	20	90	1.2	1.2	19	90
SSW/oN	Pure +2	40	90	1.1	1.1	23	90
SSW/oN	Pure +2	60	90	1.3	1.3	32	90
SSWN	Pure +2	20	30	0.9	0.5	3	33.75
SSWN	Pure +2	40	30	1	0.5	4	30
SSWN	Pure +2	60	30	1.2	0.6	4	30
SSWN	Pure +2	20	60	0.7	0.6	0	59
SSWN	Pure +2	40	60	0.75	0.6	4	53.13
SSWN	Pure +2	60	60	0.8	0.7	10	61.04
SSWN	Pure +2	20	90	0.6	0.6	5	90
SSWN	Pure +2	40	90	0.7	0.7	18	90
SSWN	Pure +2	60	90	0.8	0.8	23	90
** N.B. : All stains on Sheet 2 were produced with porcine blood(250ml) thoroughly admixed with 4 mg. of Warfarin
